# Supplementary material for: High throughput screening identifies modulators of histone deacetylase inhibitors
Source: BMC Genomics. 2014 Jun 26;15(1):528. doi: 10.1186/1471-2164-15-528 (PMC4089024; doi:10.1186/1471-2164-15-528)
Supplement: Supplementary file 1 — Additional file 1: Sensitive and Resistant Strains. Strains are sorted according to their sensitivity or resistance to CG-1521 compared to the wild-type strain. (XLS 90 KB) [file 12864_2014_6208_MOESM1_ESM.xls]

## Sheet: Top sensitive strains
Unique Name	Gene	Sum sensitivity
YJL176C	SWI3	12
YKL212W	SAC1	12
YDR011W	SNQ2	12
YNL107W		12
YDL020C	RPN4	12
YOL148C	SPT20	12
YGL038C	OCH1	12
YOL143C	RIB4	12
YBR101C		12
YPL031C	PHO85	12
YBR112C	CYC8	12
YDR127W	ARO1	11
YEL027W	CUP5	11
YKL119C	VPH2	11
YBR081C	SPT7	11
YJL006C	CTK2	11
YGL070C	RPB9	11
YDL185W	TFP1	11
YCL007C	CWH36	11
YLR056W	ERG3	10
YMR021C	MAC1	10
YOR290C	SNF2	10
YEL051W	VMA8	10
YER086W	ILV1	10
YNL080C		10
YJL175W		10
YGR063C	SPT4	10
YDR448W	ADA2	10
YGL148W	ARO2	10
YMR038C	LYS7	10
YML112W	CTK3	10
YGL095C	VPS45	10
YGR252W	GCN5	10
YLR148W	PEP3	10
YJL140W	RPB4	10
YLR087C		9
YPL170W		9
YGL071W	RCS1	9
YDR293C	SSD1	9
YKL139W	CTK1	9
YBR097W	VPS15	9
YNL055C	POR1	9
YAL013W	DEP1	8
YAL026C	DRS2	8
YML014W		8
YML013W		8
YBR200W	BEM1	8
YER083C		8
YGR036C	CAX4	8
YGL013C	PDR1	8
YGL025C	PGD1	8
YGL054C	ERV14	8
YLR447C	VMA6	8
YDR010C		8
YJR104C	SOD1	8
YJR118C		8
YNL064C	YDJ1	8
YBR191W	RPL21A	8
YNR052C	POP2	8
YNL111C	CYB5	8
YLR240W	VPS34	8
YGR167W	CLC1	8
YLR226W	BUR2	8
YAL010C	MDM10	7
YMR031W-A		7
YOR297C		7
YOL012C	HTA3	7
YCL010C		7
YKL176C		7
YGR105W	VMA21	7
YOR246C		7
YKL211C	TRP3	7
YHR045W		7
YNR051C		7
YDL106C	GRF10	7
YBR068C	BAP2	7
YBR077C		7
YML115C	VAN1	7
YBR127C	VMA2	7
YBR151W		7
YDR484W	SAC2	7
YER151C	UBP3	7
YMR015C	ERG5	7
YEL046C	GLY1	7
YDL074C		7
YGL020C		7
YLL039C	UBI4	6
YAL011W		6
YLR025W	SNF7	6
YLR055C	SPT8	6
YML007W	YAP1	6
YMR022W	QRI8	6
YML013C-A		6
YML062C	MFT1	6
YOL004W	SIN3	6
YOL006C	TOP1	6
YPL254W	HFI1	6
YOL081W	IRA2	6
YPL129W	ANC1	6
YPL178W	MUD13	6
YPL097W	MSY1	6
YDR378C	LSM6	6
YDR080W	VPS41	6
YDR392W	SPT3	6
YEL045C		6
YHL020C	OPI1	6
YHR030C	SLT2	6
YHR151C		6
YHR039C		6
YCR002C	CDC10	6
YLR182W	SWI6	6
YLR200W	YKE2	6
YKL006W	RPL14A	6
YKL081W	TEF4	6
YKL098W		6
YOR106W	VAM3	6
YGR064W		6
YOR242C	SSP2	6
YLR261C		6
YLR268W	SEC22	6
YCR094W	CDC50	6
YGL012W	ERG4	6
YKR020W		6
YLR039C	RIC1	6
YOR306C		6
YMR099C		6
YJL117W	PHO86	6
YJL095W	BCK1	6
YJL124C	LSM1	6
YPR060C	ARO7	6
YJR074W	MOG1	6
YDR028C	REG1	6
YJL029C		6
YNL001W	DOM34	6
YPR024W	YME1	6
YDR477W	SNF1	6
YNL147W	LSM7	6
YGL206C	CHC1	6
YGR262C		6
YDR138W	HPR1	6
YEL036C	ANP1	6
YAR015W	ADE1	5
YLR027C	AAT2	5
YLR015W		5
YMR032W	HOF1	5
YML016C	PPZ1	5
YML001W	YPT7	5
YMR029C		5
YMR003W		5
YMR161W	HLJ1	5
YMR264W	CUE1	5
YOR039W	CKB2	5
YOR322C		5
YOR312C	RPL20B	5
YOL050C		5
YPL144W	SNR17B	5
YBR231C		5
YBR255W		5
YBR246W		5
YDR364C	CDC40	5
YEL031W	SPF1	5
YEL050C	RML2	5
YHR013C	ARD1	5
YHR167W		5
YCL005W		5
YCR009C	RVS161	5
YLR177W		5
YKL074C	MUD2	5
YKL121W		5
YOR162C	YRR1	5
YOR141C	ARP8	5
YOR200W		5
YLR331C		5
YJL179W	PFD1	5
YLR332W	MID2	5
YJL183W	MNN11	5
YLR238W		5
YDR176W	NGG1	5
YBL094C		5
YGL007W		5
YDR334W		5
YMR126C		5
YHR004C	NEM1	5
YHR008C	SOD2	5
YDR017C	KCS1	5
YCR068W		5
YBR044C		5
YDR007W	TRP1	5
YCR053W	THR4	5
YCR028C-A		5
YCR084C	TUP1	5
YDL006W	PTC1	5
YBR132C	AGP2	5
YGL115W	SNF4	5
YGL173C	KEM1	5
YML010W-A		5
YML022W	APT1	5
YDR245W	MNN10	5
YDR300C	PRO1	5
YNL225C	CNM67	5
YEL044W		5
YER087W		5
YER014C-A		5
YLL014W		4
YAL059W	ECM1	4
YLL043W	FPS1	4
YLR044C	PDC1	4
YLR111W		4
YML050W		4
YMR031C		4
YML008C	ERG6	4
YLR124W		4
YML029W		4
YML051W	GAL80	4
YMR039C	SUB1	4
YMR216C	SKY1	4
YNL294C		4
YMR304W	UBP15	4
YOR030W	DFG16	4
YOL002C		4
YOL013C	HRD1	4
YPL262W	FUM1	4
YBR194W		4
YBR248C	HIS7	4
YDR136C		4
YDR075W	PPH3	4
YDR418W	RPL12B	4
YER002W		4
YHL027W	RIM101	4
YLR214W	FRE1	4
YKL025C	PAN3	4
YKL054C		4
YKL020C	SPT23	4
YKL150W	MCR1	4
YKL143W	LTV1	4
YKL160W		4
YGR057C	LST7	4
YGR122W		4
YGR061C	ADE6	4
YOR198C	BFR1	4
YJL180C	ATP12	4
YJL204C		4
YLR417W	VPS36	4
YLR372W	SUR4	4
YLR374C		4
YBL072C	RPS8A	4
YNL231C	PDR16	4
YGL042C		4
YGL066W		4
YKR052C	MRS4	4
YKR007W		4
YIL052C	RPL34B	4
YML103C	NUP188	4
YHR025W	THR1	4
YMR060C	TOM37	4
YDL226C	GCS1	4
YCR087W		4
YDR027C	LUV1	4
YCR050C		4
YCR085W		4
YCR027C		4
YDL172C		4
YJR060W	CBF1	4
YOR300W		4
YNR047W		4
YNR032W	PPG1	4
YNL127W		4
YBR111C	YSA1	4
YDL077C	VAM6	4
YDR470C		4
YGL167C	PMR1	4
YGL168W		4
YER014W	HEM14	4
YPR090W		4
YBR281C		4
YCR079W		4
YJR145C	RPS4A	4
YDL096C		4
YPR089W		4
YJL184W		4
YGL223C		4
YBL033C	RIB1	4
YDL160C	DHH1	4
YPL059W		4
YLR369W	SSQ1	4
YNL084C	END3	4
YMR263W		4
YNL307C	MCK1	4
YGR272C		4
YNL296W		4
YLL005C		3
YLL023C		3
YLR113W	HOG1	3
YLR085C	ARP6	3
YMR007W		3
YML017W	PSP2	3
YML032C	RAD52	3
YMR016C	SOK2	3
YMR006C	PLB2	3
YMR186W	HSC82	3
YMR251W		3
YNL297C		3
YOR067C	ALG8	3
YOR002W	ALG6	3
YOR070C	GYP1	3
YOR299W	BUD7	3
YOR332W	VMA4	3
YOL045W		3
YPL154C	PEP4	3
YPL135W	ISU1	3
YPL188W	POS5	3
YPL139C	UME1	3
YDR057W		3
YDR137W	RGP1	3
YDR069C	DOA4	3
YDR350C	TCM10	3
YER084W		3
YCL008C	STP22	3
YCL045C		3
YCL046W		3
YLR171W		3
YLR220W	CCC1	3
YLR207W	HRD3	3
YOR123C	LEO1	3
YGR037C	ACB1	3
YOR209C	NPT1	3
YJL187C	SWE1	3
YLR418C	CDC73	3
YLR404W		3
YLR262C	YPT6	3
YLR386W		3
YLR414C		3
YDR186C		3
YGL212W	VAM7	3
YGR004W		3
YPL002C	SNF8	3
YPR153W		3
YPL042C	SSN3	3
YBL007C	SLA1	3
YGL019W	CKB1	3
YBL024W		3
YNL229C	URE2	3
YKL213C	DOA1	3
YFR012W		3
YIL076W	SEC28	3
YKR084C	HBS1	3
YMR067C		3
YER090W	TRP2	3
YJL121C	RPE1	3
YJL080C	SCP160	3
YDR008C		3
YJR124C		3
YBR297W	MAL33	3
YBR284W		3
YCL001W-A		3
YCR045C		3
YBR269C		3
YBR291C	CTP1	3
YJR018W		3
YDL100C		3
YDL118W		3
YDL173W		3
YDL122W	UBP1	3
YDL135C	RDI1	3
YJR059W	PTK2	3
YNR048W		3
YNR037C		3
YBL099W	ATP1	3
YBL100C		3
YBR026C	MRF1'	3
YBR058C	UBP14	3
YNL097C	PHO23	3
YOR270C	VPH1	3
YDR074W	TPS2	3
YIL030C	SSM4	3
YBR121C	GRS1	3
YOR275C		3
YBR095C		3
YDL052C	SLC1	3
YDR508C	GNP1	3
YDR529C	QCR7	3
YDR497C	ITR1	3
YDR485C		3
YDR469W		3
YMR052W	FAR3	3
YER178W	PDA1	3
YMR054W	STV1	3
YML002W		3
YMR300C	ADE4	3
YOR243C		3
YGR054W		3
YMR077C		3
YGR092W	DBF2	3
YJL151C		3
YNL220W	ADE12	3
YJR040W	GEF1	3
YPL268W	PLC1	3
YLR337C		3
YLR338W		3
YJR090C	GRR1	3
YLR244C	MAP1	3
YIL098C	FMC1	3
YOR128C	ADE2	3
YDR417C		3
YNL059C	ARP5	3
YKL155C		3
YHR021C	RPS27B	3
YLL038C		2
YAL068C		2
YAL066W		2
YAL046C		2
YLR065C		2
YLR090W	XDJ1	2
YLR061W	RPL22A	2
YLR062C		2
YLR080W		2
YML080W		2
YMR202W	ERG2	2
YMR150C	IMP1	2
YMR194W	RPL36A	2
YNL323W		2
YNL298W	CLA4	2
YMR274C	RCE1	2
YNL255C	GIS2	2
YOR292C		2
YOR324C		2
YOR314W		2
YOR302W		2
YOR289W		2
YOL001W	PHO80	2
YOL023W	IFM1	2
YOL037C		2
YPL230W	USV1	2
YPL161C	BEM4	2
YPL198W	RPL7B	2
YBR175W		2
YBR221C	PDB1	2
YBR258C		2
YBR197C		2
YBR259W		2
YPL098C		2
YBR225W		2
YBR181C	RPS6B	2
YBR201W	DER1	2
YBR216C		2
YBR217W	APG12	2
YBR230C		2
YBR266C		2
YDR345C	HXT3	2
YDR070C		2
YDR101C		2
YDR072C	IPT1	2
YDR089W		2
YDR129C	SAC6	2
YDR369C	XRS2	2
YDR120C	TRM1	2
YDR354W	TRP4	2
YDR408C	ADE8	2
YDR414C	ERD1	2
YGR127W		2
YER019W		2
YGR180C	RNR4	2
YHL005C		2
YHR011W		2
YHR189W		2
YHR121W		2
YCL039W		2
YLR136C	TIS11	2
YLR174W	IDP2	2
YPR151C		2
YGR071C		2
YGR081C		2
YOR239W		2
YOR164C		2
YOR170W		2
YJL164C	SRA3	2
YLR330W	CHS5	2
YLR350W		2
YJL133W	MRS3	2
YLR352W		2
YJL190C	RPS22A	2
YJL130C	URA2	2
YLR324W		2
YJL198W		2
YJL165C	HAL5	2
YLR242C	ARV1	2
YLR290C		2
YLR387C		2
YLR233C	EST1	2
YLR380W		2
YLR239C		2
YDR162C	NBP2	2
YGL226W		2
YGL244W	RTF1	2
YGL253W	HXK2	2
YPL055C		2
YFR034C	PHO4	2
YGL017W	ATE1	2
YGL058W	RAD6	2
YGL046W		2
YNL171C		2
YDR290W		2
YDR295C		2
YFR008W		2
YMR063W	RIM9	2
YOL138C		2
YML121W	GTR1	2
YMR123W		2
YJL056C	ZAP1	2
YJR102C		2
YEL012W	UBC8	2
YJR073C	OPI3	2
YJR075W	HOC1	2
YMR154C	RIM13	2
YLR436C	ECM30	2
YLR423C		2
YDR006C	SOK1	2
YBR278W	DPB3	2
YBR286W	APE3	2
YCR024C-A	PMP1	2
YCR025C		2
YCR026C		2
YBR277C		2
YDL116W	NUP84	2
YOR325W		2
YOR333C		2
YDL119C		2
YDL155W	CLB3	2
YDL136W	RPL35B	2
YDL142C	CRD1	2
YBR012C		2
YNR030W	ECM39	2
YNR031C	SSK2	2
YBL095W		2
YNL069C	RPL16B	2
YIL108W		2
YIL110W		2
YNL116W		2
YBR030W		2
YNL101W		2
YNL058C		2
YBR048W	RPS11B	2
YBR034C	HMT1	2
YNL089C		2
YIL105C		2
YNL121C	TOM70	2
YIL128W	MET18	2
YNL125C	ESBP6	2
YIL149C		2
YNL079C	TPM1	2
YNL100W		2
YNL071W	LAT1	2
YNL090W	RHO2	2
YJL136C	RPS21B	2
YBR131W	CCZ1	2
YKR019C	IRS4	2
YJL129C	TRK1	2
YIR023W	DAL81	2
YML036W		2
YLR334C		2
YML041C		2
YOR269W	PAC1	2
YJL128C	PBS2	2
YBR106W	PHO88	2
YKR095W	MLP1	2
YLR110C		2
YBR098W		2
YJL094C		2
YBR164C	ARL1	2
YDL013W	HEX3	2
YDL090C	RAM1	2
YGL101W		2
YGL124C		2
YER174C		2
YER141W	COX15	2
YER143W	DDI1	2
YER162C	RAD4	2
YGL135W	RPL1B	2
YER117W	RPL23B	2
YMR052C-A		2
YER044C		2
YER055C	HIS1	2
YMR057C		2
YLR006C	SSK1	2
YOR006C		2
YOL046C		2
YOR023C	AHC1	2
YDR409W		2
YDR432W	NPL3	2
YPL195W	APL5	2
YDR098C		2
YFR048W		2
YBL032W		2
YNL204C	SPS18	2
YKL109W	HAP4	2
YBL053W		2
YPR124W	CTR1	2
YBL054W		2
YGL227W	TIN1	2
YPR139C		2
YBL083C		2
YKR023W		2
YDR310C	SUM1	2
YNR004W		2
YJR144W	MGM101	2
YIL165C		2
YBR094W		2
YGL029W		2
YDL046W		2
YGR229C	SMI1	2
YKL053C-A		2
YFR019W	FAB1	2
YBR035C	PDX3	2
YJL004C	SYS1	2
YJR038C		2
YGL088W		2
YLR391W		2
YNL153C	GIM3	2
YBR077C		2
YDL072C		2
YPL024W	NCE4	2
YER122C	GLO3	2
YDR512C		2
YBL093C	ROX3	2
YNL069C	RPL16B	2
YPR131C		2
YEL029C		2
YNL315C	ATP11	2
YLL027W	ISA1	2
YGR162W	TIF4631	2
YLR114C		1
YLR069C	MEF1	1
YLR089C		1
YLR079W	SIC1	1
YLR048W	RPS0B	1
YML086C	ALO1	1
YML003W		1
YMR143W	RPS16A	1
YMR187C		1
YMR189W	GCV2	1
YMR041C		1
YMR152W		1
YMR230W	RPS10B	1
YMR167W	MLH1	1
YMR193C-A		1
YMR214W	SCJ1	1
YMR183C	SSO2	1
YMR284W	HDF1	1
YNL288W		1
YNL299W	TRF5	1
YOR008C	SLG1	1
YNL271C	BNI1	1
YOR035C	SHE4	1
YOR082C		1
YOR083W		1
YOR291W		1
YOL003C		1
YOL017W		1
YOR358W	HAP5	1
YOR359W		1
YOR347C	PYK2	1
YOR091W		1
YOR384W	FRE5	1
YOR334W	MRS2	1
YOR368W	RAD17	1
YOR354C		1
YPL256C	CLN2	1
YOL084W		1
YPL181W		1
YPL123C		1
YPL105C		1
YBR249C	ARO4	1
YBR267W		1
YDR065W		1
YDR066C		1
YBR209W		1
YBR222C	FAT2	1
YPL100W		1
YPL099C		1
YBR180W		1
YBR199W	KTR4	1
YBR260C		1
YBR214W	SDS24	1
YBR227C		1
YBR183W		1
YBR245C	ISW1	1
YBR263W	SHM1	1
YDR059C	UBC5	1
YBR264C		1
YBR174C		1
YDR096W	GIS1	1
YDR123C	INO2	1
YDR135C	YCF1	1
YDR110W	FOB1	1
YDR379W	RGA2	1
YDR099W	BMH2	1
YDR084C		1
YDR100W		1
YDR085C	AFR1	1
YDR128W		1
YDR093W		1
YEL007W		1
YEL043W		1
YER011W	TIR1	1
YER061C	CEM1	1
YER052C	HOM3	1
YEL072W		1
YER019C-A	SBH2	1
YGR133W	PEX4	1
YGR215W		1
YHL022C	SPO11	1
YGR217W	CCH1	1
YGR154C		1
YGR163W	GTR2	1
YHR158C	KEL1	1
YHR035W		1
YHR117W	TOM71	1
YCL061C		1
YLR137W		1
YLR420W	URA4	1
YLR138W	NHA1	1
YLR451W	LEU3	1
YLR170C	APS1	1
YKL057C	NUP120	1
YKL027W		1
YKL010C	UFD4	1
YLR190W		1
YLR193C		1
YLR168C	MSF1'	1
YKL023W		1
YKL113C	RAD27	1
YKL131W		1
YKL085W	MDH1	1
YGR068C		1
YGR069W		1
YKL187C		1
YGR058W		1
YOR113W	AZF1	1
YGR027C	RPS25A	1
YGR104C	SRB5	1
YOR221C	MCT1	1
YOR222W		1
YOR223W		1
YOR286W		1
YOR211C	MGM1	1
YOR258W		1
YOR165W		1
YOR186W		1
YOR216C	RUD3	1
YOR171C	LCB4	1
YJL134W	LCB3	1
YOR288C	MPD1	1
YJL178C		1
YJL206-A		1
YJL159W	HSP150	1
YJL217W		1
YJL145W		1
YJL129C	TRK1	1
YLR342W	FKS1	1
YJL210W	PEX2	1
YJL152W		1
YJL211C		1
YJL135W		1
YLR329W	REC102	1
YLR368W		1
YLR388W	RPS29A	1
YLR234W	TOP3	1
YLR400W		1
YGL197W	MDS3	1
YDR199W		1
YPL077C		1
YPL065W	VPS28	1
YPL051W	ARL3	1
YPR123C		1
YGR233C	PHO81	1
YPR194C		1
YGL026C	TRP5	1
YBL067C	UBP13	1
YKL207W		1
YDR271C		1
YDR320C		1
YDR269C		1
YDR270W	CCC2	1
YIL097W		1
YPR087W		1
YPR057W	BRR1	1
YJL036W		1
YHR194W		1
YDR001C	NTH1	1
YDL198C	YHM1	1
YJR139C	HOM6	1
YCR087C-A		1
YBR298C	MAL31	1
YCR034W	FEN1	1
YBR283C	SSH1	1
YCR036W	RBK1	1
YCR024C		1
YBR295W	PCA1	1
YCR086W		1
YDL144C		1
YDL182W	LYS20	1
YDL149W		1
YJR054W		1
YDL133W		1
YDL174C	DLD1	1
YJR033C		1
YJR056C		1
YDL134C-A		1
YDL109C		1
YDL189W		1
YDL137W	ARF2	1
YDL161W		1
YDL190C	UFD2	1
YDL162C		1
YBL103C	RTG3	1
YNR001C	CIT1	1
YNR007C	AUT1	1
YNL028W		1
YBR066C	NRG2	1
YNL145W	MFA2	1
YIL107C	PFK26	1
YBR069C	VAP1	1
YBR015C	MNN2	1
YBR028C		1
YNL139C	RLR1	1
YBR019C	GAL10	1
YBR076W	ECM8	1
YIL101C	XBP1	1
YBR023C	CHS3	1
YNL076W	MKS1	1
YIR005W		1
YIL156W	UBP7	1
YNL087W		1
YDR048C		1
YGL219C		1
YBR189W	RPS9B	1
YKL220C	FRE2	1
YKR010C	TOF2	1
YGR038W	ORM1	1
YDR174W	HMO1	1
YBR280C		1
YMR198W	CIK1	1
YNL140C		1
YNL315C	ATP11	1
YCR033W		1
YBR103W		1
YFL014W	HSP12	1
YBR099C		1
YDL001W		1
YBR126C	TPS1	1
YDL044C	MTF2	1
YDL032W		1
YDL033C		1
YBR172C	SMY2	1
YDR440W	DOT1	1
YDR456W	NHX1	1
YDR491C		1
YDR492W		1
YGL126W	SCS3	1
YDR479C		1
YDR495C	VPS3	1
YDR450W	RPS18A	1
YDR500C	RPL37B	1
YDR516C		1
YDR439W	LRS4	1
YGL147C	RPL9A	1
YGL163C	RAD54	1
YER145C	FTR1	1
YER131W	RPS26B	1
YGL154C	LYS5	1
YBR173C	UMP1	1
YFL001W	DEG1	1
YER177W	BMH1	1
YHR028C	DAP2	1
YMR058W	FET3	1
YHR033W		1
YFL033C	RIM15	1
YML073C	RPL6A	1
YHR100C		1
YBR212W	NGR1	1
YDR410C	STE14	1
YPL194W	DDC1	1
YHL029C		1
YMR158W-A		1
YDR115W		1
YJL193W		1
YGL249W	ZIP2	1
YJL172W	CPS1	1
YGR077C	PEX8	1
YOR099W	KTR1	1
YBL036C		1
YPR200C	ARR2	1
YBR282W	MRPL27	1
YML094W	GIM5	1
YCR020W-B		1
YML095C	RAD10	1
YGR204W	ADE3	1
YGR011W		1
YIL055C		1
YMR125W	STO1	1
YNL083W		1
YBR042C		1
YGR093W		1
YLR448W	RPL6B	1
YDL243C	AAD4	1
YKR102W	FLO10	1
YCL035C		1
YDR417C		1
YDR071C		1
YBR161W		1
YGL179C		1
YDR457W	TOM1	1
YIL018W	RPL2B	1
YFR024C		1
YPL148C	PPT2	1
YJL012C		1
YAL016W	TPD3	1
YNL003C	PET8	1
YGR257C		1
YDR500C	RPL37B	1

## Sheet: Top resistant strains
Unique Name	Gene	Sum resistance
YLR024C		-5
YNR010W	CSE2	-5
YNL025C	SSN8	-5
YDL157C		-5
YMR305C		-4
YOR014W	RTS1	-4
YPL101W		-4
YPL156C		-4
YDR092W	UBC13	-4
YGR200C		-4
YIL008W		-4
YMR100W	MUB1	-4
YCR081W	SRB8	-4
YNL027W	CRZ1	-4
YLR358C		-4
YJL101C	GSH1	-4
YDL081C	RPP1A	-4
YOL064C	MET22	-3
YPL150W		-3
YPL102C		-3
YDR132C		-3
YDR121W		-3
YEL033W		-3
YLR185W	RPL37A	-3
YLR176C	RFX1	-3
YLR181C		-3
YGR072W	UPF3	-3
YLR402W		-3
YPR051W	MAK3	-3
YPR070W		-3
YJR014W		-3
YNL117W	MLS1	-3
YLR192C		-3
YBR147W		-3
YDR486C		-3
YJL027C		-3
YHR010W	RPL27A	-3
YAL040C	CLN3	-2
YAL060W		-2
YLL029W		-2
YLR108C		-2
YNL322C	KRE1	-2
YMR303C	ADH2	-2
YMR273C	ZDS1	-2
YOR061W	CKA2	-2
YOR355W	GDS1	-2
YPL203W	PKA3	-2
YPL184C		-2
YDR108W	GSG1	-2
YDR428C		-2
YEL013W	VAC8	-2
YEL014C		-2
YEL059W		-2
YHR012W	VPS29	-2
YHR111W		-2
YHR082C	KSP1	-2
YCR020C-A	MAK31	-2
YHR200W	RPN10	-2
YCL044C		-2
YKL048C	ELM1	-2
YKL053W		-2
YGL211W		-2
YPL086C	HPA1	-2
YMR080C	NAM7	-2
YPR100W		-2
YHR041C	SRB2	-2
YJR092W	BUD4	-2
YKR101W	SIR1	-2
YAL012W	CYS3	-2
YNL081C		-2
YNL120C		-2
YGR155W	CYS4	-2
YPR023C		-2
YNL268W	LYP1	-2
YDR442W		-2
YDR443C	SSN2	-2
YLR384C	IKI3	-2
YLR403W	SFP1	-2
YDL167C	NRP1	-2
YML110C	DBI56	-2
YLL033W		-1
YLL002W	KIM2	-1
YAL053W		-1
YAL020C	ATS1	-1
YAL002W	VPS8	-1
YAL015C	NTG1	-1
YAL045C		-1
YAR014C		-1
YAR040C		-1
YLL013C		-1
YLL053C		-1
YLR057W		-1
YML033W		-1
YNL319W		-1
YOR032C	HMS1	-1
YOR044W		-1
YOR076C		-1
YOR033C	DHS1	-1
YNL270C	ALP1	-1
YOR068C		-1
YNL268W	LYP1	-1
YOR069W	VPS5	-1
YOR371C		-1
YPL226W		-1
YOL049W	GSH2	-1
YOL051W	GAL11	-1
YOL085C		-1
YPL227C	ALG5	-1
YPL207W		-1
YPL222W		-1
YPL193W	RSA1	-1
YPL112C		-1
YPL111W	CAR1	-1
YPL109C		-1
YPL173W	MRPL40	-1
YPL120W	VPS30	-1
YPL119C	DBP1	-1
YPL118W	MRP51	-1
YBR244W		-1
YBR204C		-1
YBR185C	MBA1	-1
YDR363W	ESC2	-1
YDR126W		-1
YDR349C	YPS7	-1
YDR372C		-1
YDR107C		-1
YEL053C	MAK10	-1
YDR380W		-1
YEL056W	HAT2	-1
YDR435C		-1
YEL015W		-1
YEL061C	CIN8	-1
YDR389W	SAC7	-1
YER040W	GLN3	-1
YGR131W		-1
YGR148C	RPL24B	-1
YGR135W	PRE9	-1
YGR166W	KRE11	-1
YGR199W	PMT6	-1
YHL047C		-1
YHL017W		-1
YGR157W	CHO2	-1
YGR159C	NSR1	-1
YGR171C	MSM1	-1
YHR183W	GND1	-1
YHR031C		-1
YHR133C		-1
YHR081W		-1
YHR152W	SPO12	-1
YHR105W		-1
YHR091C	MSR1	-1
YHR179W	OYE2	-1
YCL034W		-1
YCR003W	MRPL32	-1
YLR131C	ACE2	-1
YCR021C	HSP30	-1
YLR201C		-1
YLR202C		-1
YLR217W		-1
YKL008C		-1
YLR225C		-1
YKL039W	PTM1	-1
YLR199C		-1
YKL002W		-1
YKL041W	VPS24	-1
YKL086W		-1
YKL134C	36434	-1
YOR124C	UBP2	-1
YOR125C	CAT5	-1
YGR100W	MDR1	-1
YGR059W	SPR3	-1
YGR101W		-1
YGR078C	PAC10	-1
YOR132W	VPS17	-1
YOR138C		-1
YOR192C		-1
YOR199W		-1
YOR233W	KIN4	-1
YDR200C		-1
YDR204W	COQ4	-1
YDR153C		-1
YDR155C	CPH1	-1
YDR225W	HTA1	-1
YDR226W	ADK1	-1
YGL213C	SKI8	-1
YGL203C	KEX1	-1
YPL091W	GLR1	-1
YGL208W	SIP2	-1
YGR017W		-1
YGL210W	YPT32	-1
YFR040W	SAP155	-1
YGR227W	DIE2	-1
YIL039W		-1
YIL002C	INP51	-1
YIL035C	CKA1	-1
YIL016W	SNL1	-1
YFR009W	GCN20	-1
YFL011W	HXT10	-1
YFL034W		-1
YFL052W		-1
YFR015C	GSY1	-1
YGR260W		-1
YIL010W	DOT5	-1
YIL093C		-1
YMR069W		-1
YKR077W		-1
YMR071C		-1
YKR035W-A		-1
YKR082W	NUP133	-1
YMR075C-A		-1
YNR075W	COS10	-1
YMR075W		-1
YMR088C		-1
YOL086C	ADH1	-1
YKR073C		-1
YMR312W		-1
YMR142C	RPL13B	-1
YOL109W	ZEO1	-1
YNL252C		-1
YPR047W	MSF1	-1
YJL115W	ASF1	-1
YJL112W		-1
YJL088W	ARG3	-1
YPR039W		-1
YJL064W		-1
YPR040W		-1
YJL065C		-1
YJL063C	MRPL8	-1
YJL060W		-1
YKR090W		-1
YOL158C		-1
YJL053W	PEP8	-1
YJL052W	TDH1	-1
YJR105W		-1
YJR147W	HMS2	-1
YJL051W		-1
YJL047C	RTT101	-1
YHR009C		-1
YLR450W	HMG2	-1
YGL214W		-1
YAL058C-A		-1
YLR427W		-1
YDL236W	PHO13	-1
YMR136W		-1
YDR035W	ARO3	-1
YCR071C	IMG2	-1
YCR037C	PHO87	-1
YBR290W	BSD2	-1
YCR024C		-1
YDR031W		-1
YCR061W		-1
YDL146W		-1
YDL117W		-1
YDL104C	QRI7	-1
YDL159W	STE7	-1
YJR043C	POL32	-1
YDL110C		-1
YNL050C		-1
YNL037C	IDH1	-1
YBR003W	COQ1	-1
YNR006W	VPS27	-1
YNR041C	COQ2	-1
YBL102W	SFT2	-1
YNL144C		-1
YBR056W		-1
YNL098C	RAS2	-1
YNL077W		-1
YNL073W	MSK1	-1
YNL051W		-1
YNL052W	COX5A	-1
YIL133C	RPL16A	-1
YIR009W	MSL1	-1
YIL154C	IMP2'	-1
YNL119W		-1
YKL204W		-1
YDL115C		-1
YLR439W	MRPL4	-1
YPR050C		-1
YBR144C		-1
YDL045W-A		-1
YDR503C	LPP1	-1
YER119C-A		-1
YER120W	SCS2	-1
YGL151W	NUT1	-1
YIL111W	COX5B	-1
YIL122W		-1
YLR184W		-1
YLR410W	VIP1	-1
YGL060W		-1
YPL090C	RPS6A	-1
YGL083W	SCY1	-1
YPL038W	MET31	-1
YDR163W		-1
YKL110C	KTI12	-1
YNR005C		-1
YPR065W	ROX1	-1
YBR061C		-1
YLR399C	BDF1	-1
YGL240W	DOC1	-1
