# Supplementary material for: High throughput screening identifies modulators of histone deacetylase inhibitors
Source: BMC Genomics. 2014 Jun 26;15(1):528. doi: 10.1186/1471-2164-15-528 (PMC4089024; doi:10.1186/1471-2164-15-528)
Supplement: Supplementary file 3 — Additional file 3: Validation of Sensitivity. Validation of the sensitivity of CG-1521-sensitive strains in liquid culture. The net treated growth value was calculated to normalize for strain growth differences relative to the control. The data represent 3 independent experiments. (XLSX 15 KB) [file 12864_2014_6208_MOESM3_ESM.xlsx]

## Sheet: Sheet1
Net Treated Growth Value
Unique Name	Gene	Sum sensitivity	25 μM	50 μM	65 μM	75 μM	Validation
YDR011W	SNQ2	12	0.44 ( ± 0.07 )	0.11 ( ± 0.01 )	0.28 ( ± 0.04 )	0.56 ( ± 0.16 )	+
YOL143C	RIB4	12	0.56 ( ± 0.06 )	0.27 ( ± 0.06 )	0.25 ( ± 0.03 )	0.54 ( ± 0.10 )	+
YKL212W	SAC1	12	0.45 ( ± 0.32 )	0.05 ( ± 0.04 )	0.14 ( ± 0.08 )	0.24 ( ± 0.21 )	+
YNL107W		12	0.31 ( ± 0.14 )	0.15 ( ± 0.02 )	0.26 ( ± 0.04 )	0.37 ( ± 0.31 )	+
YDL020C	RPN4	12	0.74 ( ± 0.08 )	0.14 ( ± 0.02 )	0.31 ( ± 0.05 )	0.38 ( ± 0.28 )	+
YPL031C	PHO85	12	0.18 ( ± 0.04 )	0.06 ( ± 0.05 )	0.23 ( ± 0.02 )	0.18 ( ± 0.39 )	+
YJL176C	SWI3	12	0.09 ( ± 0.02 )	0.15 ( ± 0.04 )	0.17 ( ± 0.07 )	0.44 ( ± 0.04 )	+
YBR081C	SPT7	11	0.40 ( ± 0.16 )	0.21 ( ± 0.05 )	0.35 ( ± 0.07 )	0.53 ( ± 0.31 )	+
YJL006C	CTK2	11	0.66 ( ± 0.16 )	0.13 ( ± 0.03 )	0.26 ( ± 0.03 )	0.36 ( ± 0.34 )	+
YEL027W	CUP5	11	0.88 ( ± 0.01 )	0.90 ( ± 0.72 )	0.29 ( ± 0.03 )	0.46 ( ± 0.01 )	+
YGR063C	SPT4	10	0.79 ( ± 0.07 )	0.14 ( ± 0.04 )	0.19 ( ± 0.06 )	0.43 ( ± 0.22 )	+
YDR448W	ADA2	10	0.20 ( ± 0.10 )	0.18 ( ± 0.03 )	0.31 ( ± 0.06 )	0.60 ( ± 0.13 )	+
YMR038C	LYS7	10	0.90 ( ± 0.08 )	0.56 ( ± 0.20 )	0.24 ( ± 0.11 )	0.38 ( ± 0.13 )	+
YML112W	CTK3	10	0.38 ( ± 0.12 )	0.06 ( ± 0.06 )	0.23 ( ± 0.01 )	0.38 ( ± 0.20 )	+
YGR252W	GCN5	10	0.39 ( ± 0.07 )	0.40 ( ± 0.05 )	0.40 ( ± 0.04 )	0.66 ( ± 0.13 )	+
YMR021C	MAC1	10	1.04 ( ± 0.14 )	1.10 ( ± 0.18 )	0.64 ( ± 0.12 )	0.91 ( ± 0.24 )	+
YOR290C	SNF2	10	0.24 ( ± 0.04 )	0.20 ( ± 0.01 )	0.39 ( ± 0.06 )	0.62 ( ± 0.04 )	+
YGL071W	RCS1	9	1.03 ( ± 0.01 )	0.97 ( ± 0.08 )	0.69 ( ± 0.17 )	0.83 ( ± 0.22 )	+
YKL139W	CTK1	9	0.77 ( ± 0.10 )	0.18 ( ± 0.03 )	0.27 ( ± 0.06 )	0.52 ( ± 0.11 )	+
YPL170W		9	0.95 ( ± 0.08 )	0.53 ( ± 0.11 )	0.37 ( ± 0.06 )	0.55 ( ± 0.12 )	+
YJR104C	SOD1	8	0.90 ( ± 0.03 )	0.33 ( ± 0.18 )	0.23 ( ± 0.10 )	0.46 ( ± 0.15 )	+
YAL013W	DEP1	8	0.96 ( ± 0.11 )	0.89 ( ± 0.09 )	0.46 ( ± 0.20 )	0.48 ( ± 0.19 )	+
YGL025C	PGD1	8	0.96 ( ± 0.04 )	0.94 ( ± 0.05 )	0.86 ( ± 0.03 )	1.03 ( ± 0.09 )	-
YDR484W	SAC2	7	0.77 ( ± 0.11 )	0.38 ( ± 0.40 )	0.17 ( ± 0.08 )	0.34 ( ± 0.04 )	+
YER151C	UBP3	7	0.73 ( ± 0.10 )	0.53 ( ± 0.54 )	0.17 ( ± 0.14 )	0.35 ( ± 0.14 )	+
YDL074C		7	0.75 ( ± 0.12 )	0.72 ( ± 0.44 )	0.32 ( ± 0.07 )	0.36 ( ± 0.41 )	+
YOL012C	HTA3	7	0.83 ( ± 0.12 )	0.53 ( ± 0.07 )	0.46 ( ± 0.11 )	0.47 ( ± 0.09 )	+
YCL010C		7	0.93 ( ± 0.06 )	1.00 ( ± 0.09 )	0.73 ( ± 0.16 )	1.11 ( ± 0.26 )	-
YPL097W	MSY1	6	0.99 ( ± 0.05 )	0.88 ( ± 0.01 )	0.47 ( ± 0.04 )	0.37 ( ± 0.40 )	+
YDR477W	SNF1	6	0.93 ( ± 0.07 )	0.89 ( ± 0.32 )	0.37 ( ± 0.10 )	0.51 ( ± 0.15 )	+
YDR138W	HPR1	6	0.77 ( ± 0.12 )	0.26 ( ± 0.10 )	0.25 ( ± 0.04 )	0.53 ( ± 0.13 )	+
YAL011W		6	0.85 ( ± 0.08 )	0.50 ( ± 0.10 )	0.38 ( ± 0.12 )	0.44 ( ± 0.09 )	+
YLL039C	UBI4	6	0.95 ( ± 0.07 )	1.05 ( ± 0.03 )	0.35 ( ± 0.04 )	0.44 ( ± 0.08 )	+
YLR025W	SNF7	6	0.94 ( ± 0.03 )	0.86 ( ± 0.03 )	0.56 ( ± 0.26 )	0.63 ( ± 0.01 )	+
YLR055C	SPT8	6	0.94 ( ± 0.06 )	0.67 ( ± 0.13 )	0.58 ( ± 0.07 )	0.72 ( ± 0.05 )	+
YML062C	MFT1	6	0.98 ( ± 0.07 )	0.77 ( ± 0.06 )	0.41 ( ± 0.03 )	0.59 ( ± 0.09 )	+
YML007W	YAP1	6	0.96 ( ± 0.04 )	0.45 ( ± 0.03 )	0.31 ( ± 0.04 )	0.45 ( ± 0.21 )	+
YMR022W	QRI8	6	1.13 ( ± 0.31 )	0.54 ( ± 0.25 )	0.27 ( ± 0.07 )	0.42 ( ± 0.35 )	+
YOL004W	SIN3	6	0.95 ( ± 0.02 )	0.51 ( ± 0.11 )	0.41 ( ± 0.12 )	0.56 ( ± 0.04 )	+
YOL006C	TOP1	6	1.00 ( ± 0.01 )	0.71 ( ± 0.08 )	0.52 ( ± 0.04 )	0.76 ( ± 0.06 )	+
YOL081W	IRA2	6	1.01 ( ± 0.10 )	1.27 ( ± 0.10 )	0.75 ( ± 0.04 )	0.77 ( ± 0.31 )	-
YPL254W	HFI1	6	0.18 ( ± 0.07 )	0.19 ( ± 0.06 )	0.30 ( ± 0.23 )	0.37 ( ± 0.20 )	+
YPL129W	ANC1	6	0.36 ( ± 0.09 )	0.28 ( ± 0.10 )	0.08 ( ± 0.40 )	0.45 ( ± 0.13 )	+
YDR392W	SPT3	6	0.74 ( ± 0.12 )	0.77 ( ± 0.77 )	0.29 ( ± 0.03 )	0.54 ( ± 0.01 )	+
YLR182W	SWI6	6	1.03 ( ± 0.06 )	0.91 ( ± 0.12 )	0.67 ( ± 0.12 )	0.83 ( ± 0.07 )	+
YLR200W	YKE2	6	0.88 ( ± 0.03 )	0.71 ( ± 0.08 )	0.43 ( ± 0.14 )	0.47 ( ± 0.12 )	+
YDR334W		5	0.86 ( ± 0.09 )	0.43 ( ± 0.08 )	0.41 ( ± 0.08 )	0.54 ( ± 0.28 )	+
YHR008C	SOD2	5	0.97 ( ± 0.02 )	1.00 ( ± 0.09 )	0.77 ( ± 0.17 )	0.77 ( ± 0.25 )	-
YGL115W	SNF4	5	0.93 ( ± 0.11 )	1.08 ( ± 0.33 )	0.42 ( ± 0.20 )	0.57 ( ± 0.23 )	+
YEL044W		5	0.88 ( ± 0.09 )	0.87 ( ± 0.23 )	0.53 ( ± 0.04 )	0.62 ( ± 0.36 )	+
YLR015W		5	0.80 ( ± 0.12 )	0.61 ( ± 0.13 )	0.40 ( ± 0.11 )	0.56 ( ± 0.11 )	+
YMR032W	HOF1	5	0.68 ( ± 0.17 )	0.20 ( ± 0.03 )	0.18 ( ± 0.11 )	0.22 ( ± 0.11 )	+
YBR231C		5	0.82 ( ± 0.09 )	0.43 ( ± 0.07 )	0.44 ( ± 0.04 )	0.66 ( ± 0.08 )	+
YHR167W		5	0.98 ( ± 0.01 )	0.66 ( ± 0.04 )	0.31 ( ± 0.03 )	0.60 ( ± 0.01 )	+
YOR141C	ARP8	5	0.84 ( ± 0.03 )	0.68 ( ± 0.04 )	0.34 ( ± 0.10 )	0.54 ( ± 0.08 )	+
YDR176W	NGG1	5	0.55 ( ± 0.12 )	0.40 ( ± 0.01 )	0.42 ( ± 0.02 )	0.76 ( ± 0.05 )	+
YMR263W		4	0.91 ( ± 0.12 )	1.05 ( ± 0.15 )	0.55 ( ± 0.04 )	0.82 ( ± 0.16 )	+
YKL160W		4	0.95 ( ± 0.06 )	0.57 ( ± 0.07 )	0.28 ( ± 0.05 )	0.53 ( ± 0.02 )	+
YGL066W		4	0.97 ( ± 0.03 )	0.86 ( ± 0.05 )	0.61 ( ± 0.07 )	0.84 ( ± 0.09 )	+
YLR220W	CCC1	3	1.10 ( ± 0.10 )	0.97 ( ± 0.05 )	0.75 ( ± 0.23 )	0.73 ( ± 0.34 )	-
YNL097C	PHO23	3	0.98 ( ± 0.03 )	1.04 ( ± 0.19 )	0.64 ( ± 0.09 )	0.62 ( ± 0.13 )	+
YBR095C		3	0.97 ( ± 0.03 )	1.00 ( ± 0.09 )	0.62 ( ± 0.07 )	1.06 ( ± 0.28 )	+
YDR469W		3	0.92 ( ± 0.09 )	0.83 ( ± 0.07 )	0.75 ( ± 0.04 )	0.97 ( ± 0.26 )	-
YDR485C		3	0.86 ( ± 0.10 )	0.49 ( ± 0.12 )	0.47 ( ± 0.09 )	0.67 ( ± 0.14 )	+
YNL059C	ARP5	3	0.91 ( ± 0.05 )	0.85 ( ± 0.13 )	0.60 ( ± 0.09 )	0.86 ( ± 0.11 )	+
YLR085C	ARP6	3	0.86 ( ± 0.08 )	0.46 ( ± 0.08 )	0.43 ( ± 0.03 )	0.59 ( ± 0.02 )	+
YML032C	RAD52	3	0.92 ( ± 0.05 )	0.60 ( ± 0.11 )	0.47 ( ± 0.14 )	0.52 ( ± 0.09 )	+
YPL139C	UME1	3	0.97 ( ± 0.05 )	0.96 ( ± 0.05 )	0.69 ( ± 0.14 )	0.66 ( ± 0.00 )	+
YOR123C	LEO1	3	0.93 ( ± 0.04 )	0.62 ( ± 0.11 )	0.29 ( ± 0.03 )	0.42 ( ± 0.15 )	+
YJL187C	SWE1	3	0.95 ( ± 0.06 )	0.79 ( ± 0.12 )	0.77 ( ± 0.15 )	0.77 ( ± 0.05 )	-
YLR418C	CDC73	3	0.65 ( ± 0.03 )	0.29 ( ± 0.12 )	0.24 ( ± 0.03 )	0.54 ( ± 0.07 )	+
YPL002C	SNF8	3	0.91 ( ± 0.06 )	0.88 ( ± 0.06 )	0.50 ( ± 0.04 )	0.78 ( ± 0.03 )	+
YBL093C	ROX3	2	0.70 ( ± 0.17 )	0.32 ( ± 0.06 )	0.37 ( ± 0.06 )	1.33 ( ± 0.97 )	+
YOR023C	AHC1	2	0.98 ( ± 0.10 )	0.94 ( ± 0.21 )	0.78 ( ± 0.18 )	0.82 ( ± 0.16 )	-
YBR175W		2	0.87 ( ± 0.10 )	0.79 ( ± 0.12 )	0.68 ( ± 0.02 )	0.78 ( ± 0.08 )	+
YBR258C		2	0.98 ( ± 0.07 )	1.14 ( ± 0.25 )	0.85 ( ± 0.10 )	0.92 ( ± 0.10 )	-
YBL054W		2	0.98 ( ± 0.01 )	0.97 ( ± 0.08 )	0.84 ( ± 0.12 )	0.97 ( ± 0.16 )	-
YGL058W	RAD6	2	0.62 ( ± 0.09 )	0.27 ( ± 0.04 )	0.31 ( ± 0.04 )	0.70 ( ± 0.05 )	+
YGR104C	SRB5	1	0.70 ( ± 0.06 )	0.42 ( ± 0.06 )	0.43 ( ± 0.13 )	0.67 ( ± 0.11 )	+
YMR312W		-1	0.95 ( ± 0.08 )	0.76 ( ± 0.06 )	0.65 ( ± 0.10 )	0.72 ( ± 0.30 )	-
YGL151W	NUT1	-1	0.97 ( ± 0.06 )	1.09 ( ± 0.15 )	1.04 ( ± 0.08 )	1.23 ( ± 0.22 )	+
YOL051W	GAL11	-1	0.95 ( ± 0.07 )	0.96 ( ± 0.08 )	0.93 ( ± 0.11 )	0.97 ( ± 0.15 )	-
YDR363W	ESC2	-1	0.91 ( ± 0.09 )	0.86 ( ± 0.43 )	0.39 ( ± 0.03 )	0.54 ( ± 0.09 )	-
YEL056W	HAT2	-1	0.96 ( ± 0.04 )	1.01 ( ± 0.03 )	0.92 ( ± 0.15 )	1.02 ( ± 0.06 )	-
YHR041C	SRB2	-2	0.94 ( ± 0.06 )	0.78 ( ± 0.09 )	0.73 ( ± 0.05 )	0.85 ( ± 0.20 )	-
YKR101W	SIR1	-2	0.97 ( ± 0.05 )	1.23 ( ± 0.18 )	1.28 ( ± 0.07 )	1.31 ( ± 0.33 )	+
YAL012W	CYS3	-2	0.95 ( ± 0.06 )	0.85 ( ± 0.12 )	0.53 ( ± 0.07 )	0.39 ( ± 0.14 )	-
YGR155W	CYS4	-2	0.78 ( ± 0.01 )	0.61 ( ± 0.08 )	0.46 ( ± 0.09 )	0.56 ( ± 0.07 )	-
YPR023C		-2	0.93 ( ± 0.08 )	0.79 ( ± 0.03 )	0.64 ( ± 0.04 )	0.69 ( ± 0.38 )	-
YDR443C	SSN2	-2	1.03 ( ± 0.06 )	1.32 ( ± 0.23 )	1.44 ( ± 0.04 )	1.67 ( ± 0.41 )	+
YLR384C	IKI3	-2	1.01 ( ± 0.06 )	0.85 ( ± 0.14 )	0.57 ( ± 0.07 )	0.83 ( ± 0.07 )	-
YGL211W		-2	1.02 ( ± 0.03 )	1.15 ( ± 0.08 )	0.97 ( ± 0.18 )	1.11 ( ± 0.11 )	-
YPL086C	HPA1	-2	0.98 ( ± 0.05 )	0.80 ( ± 0.10 )	0.75 ( ± 0.13 )	0.91 ( ± 0.17 )	-
YPR070W		-3	0.98 ( ± 0.06 )	1.05 ( ± 0.18 )	1.03 ( ± 0.11 )	1.32 ( ± 0.32 )	+
YIL008W		-4	0.97 ( ± 0.07 )	0.84 ( ± 0.10 )	0.59 ( ± 0.11 )	0.77 ( ± 0.29 )	-
YMR100W	MUB1	-4	0.95 ( ± 0.05 )	0.94 ( ± 0.13 )	1.20 ( ± 0.18 )	1.44 ( ± 0.35 )	+
YCR081W	SRB8	-4	0.95 ( ± 0.03 )	0.84 ( ± 0.06 )	0.60 ( ± 0.18 )	0.95 ( ± 0.44 )	-
YJL101C	GSH1	-4	0.94 ( ± 0.04 )	1.03 ( ± 0.06 )	0.95 ( ± 0.05 )	0.87 ( ± 0.31 )	-
YPL101W		-4	0.95 ( ± 0.09 )	0.88 ( ± 0.10 )	0.64 ( ± 0.07 )	0.79 ( ± 0.04 )	-
YDR092W	UBC13	-4	1.01 ( ± 0.04 )	1.38 ( ± 0.32 )	1.28 ( ± 0.09 )	1.37 ( ± 0.07 )	+
YGR200C		-4	0.98 ( ± 0.05 )	1.24 ( ± 0.54 )	0.63 ( ± 0.07 )	0.83 ( ± 0.03 )	-
YNL025C	SSN8	-5	0.97 ( ± 0.06 )	1.25 ( ± 0.15 )	1.65 ( ± 0.07 )	1.74 ( ± 0.63 )	+
YNR010W	CSE2	-5	0.95 ( ± 0.03 )	1.02 ( ± 0.15 )	0.93 ( ± 0.02 )	1.11 ( ± 0.30 )	-
YLR024C		-5	0.96 ( ± 0.04 )	0.88 ( ± 0.10 )	1.01 ( ± 0.14 )	1.12 ( ± 0.18 )	-
WT	pYE13G		1.00 ( ± 0.00 )	1.00 ( ± 0.00 )	1.00 ( ± 0.00 )	1.00 ( ± 0.00 )
YCR082W	Ahc2		1.00 ( ± 0.03 )	0.87 ( ± 0.08 )	0.66 ( ± 0.19 )	0.79 ( ± 0.44 )
YER164W	Chd1		0.93 ( ± 0.09 )	1.17 ( ± 0.37 )	0.87 ( ± 0.07 )	0.92 ( ± 0.18 )
YMR223W	ubp8		1.02 ( ± 0.14 )	1.04 ( ± 0.14 )	1.05 ( ± 0.11 )	1.07 ( ± 0.26 )
YGL252C	Rtg2		0.93 ( ± 0.03 )	0.89 ( ± 0.06 )	0.88 ( ± 0.20 )	0.99 ( ± 0.05 )
YPL047W	Sgf11		0.93 ( ± 0.05 )	1.05 ( ± 0.09 )	1.04 ( ± 0.08 )	1.16 ( ± 0.23 )
